# Supplementary material for: Characterization of Carbon Nanomaterials Dispersions: Can Metal Decoration of MWCNTs Improve Their Physicochemical Properties?
Source: Nanomaterials (Basel). 2021 Dec 29;12(1):99. doi: 10.3390/nano12010099 (PMC8746781; doi:10.3390/nano12010099)
Supplement: Supplementary file 1 [file nanomaterials-12-00099-s001.zip]

Archive with 1 entries (1 files):
- nanomaterials-1484471-supplementary.pdf
